# Supplementary material for: Phenotypic and Genomic Variability of Serial Peri-Lung Transplantation Pseudomonas aeruginosa Isolates From Cystic Fibrosis Patients
Source: Front Microbiol. 2021 Apr 7;12:604555. doi: 10.3389/fmicb.2021.604555 (PMC8058383; doi:10.3389/fmicb.2021.604555)
Supplement: Supplementary file 2 [file Data_Sheet_2.XLSX]

## Sheet: Sheet1
Patients ID	Strain ID	Time	Instrument	Kit	Average read length (nt)	# reads/pair	# total reads	Assembly length (bp)	Assembly Coverage (X)	# Contigs	N50 (bp)	Largest contig (bp)	GC (%)	# N's per 100 kbp	ANI (%)	Scheme	ST (as per PubMLST)	Alleles	Alleles	Alleles	Alleles	Alleles	Alleles	Alleles	CDS	VFDB	CARD
Patient 1	5627	4m BT	NovaSeq 6000	Nextera XT	150	22815128	45630256	6436728	531.678	116	245791	795796	66.32	0	99.26	paeruginosa	-	acs(70)	aro(5)	gua(11)	mut(~11)	nuo(3)	pps(10)	trp(2)	6285	259	58
Patient 1	5852	TT	NovaSeq 6000	Nextera XT	150	27079230	54158460	6440578	630.671	114	257313	795804	66.31	0	99.26	paeruginosa	-	acs(70)	aro(45)	gua(11)	mut(~11)	nuo(~3)	pps(10)	trp(2)	6294	250	57
Patient 1	6182	6m PT	NovaSeq 6000	Nextera XT	150	31840234	63680468	6375455	749.129	107	252965	795792	66.37	0	99.26	paeruginosa	-	acs(70)	aro(5)	gua(11)	mut(~11)	nuo(3)	pps(10)	trp(2)	6189	249	56
Patient 1	6984	10m PT	NovaSeq 6000	Nextera XT	150	24280250	48560500	6625342	549.713	331	103187	456364	66.12	0	99.27	paeruginosa	-	acs(70)	aro(5)	gua(11)	mut(~11)	nuo(3)	pps(10)	trp(2)	6590	266	57
Patient 2	5892	I Y BT	NovaSeq 6000	Nextera XT	150	28432623	56865246	6236522	683.858	109	320054	665463	66.58	0	99.36	paeruginosa	1029	acs(28)	aro(5)	gua(11)	mut(11)	nuo(4)	pps(29)	trp(7)	5951	248	54
Patient 2	6291	4m BT	NovaSeq 6000	Nextera XT	150	19852474	39704948	6220420	478.725	73	320093	916766	66.59	0	99.36	paeruginosa	-	acs(~28)	aro(5)	gua(11)	mut(~11)	nuo(4)	pps(29)	trp(7)	5917	242	53
Patient 2	6543	TT	NovaSeq 6000	Nextera XT	150	25241429	50482858	6217205	608.99	62	371734	916751	66.58	0	99.35	paeruginosa	-	acs(28)	aro(5)	gua(11)	mut(~11)	nuo(4)	pps(~29)	trp(7)	5913	239	53
Patient 2	6544	TT	NovaSeq 6000	Nextera XT	150	25815630	51631260	6220304	622.533	74	371739	916764	66.58	0	99.35	paeruginosa	-	acs(28)	aro(5)	gua(11)	mut(~11)	nuo(4)	pps(29)	trp(7)	5929	242	54
Patient 2	6820	6m PT	NovaSeq 6000	Nextera XT	150	27632731	55265462	6237343	664.531	112	371749	714140	66.58	0	99.38	paeruginosa	1029	acs(28)	aro(5)	gua(11)	mut(11)	nuo(4)	pps(29)	trp(7)	5941	245	54
Patient 3	2755	11m BT	NovaSeq 6000	Nextera XT	150	26824510	53649020	6427339	626.025	96	215128	665547	66.42	0	99.32	paeruginosa	146	acs(6)	aro(5)	gua(11)	mut(3)	nuo(4)	pps(23)	trp(1)	6187	236	56
Patient 3	2756	11m BT	NovaSeq 6000	Nextera XT	150	25654840	51309680	6428166	598.651	104	261696	665541	66.42	0	99.3	paeruginosa	146	acs(6)	aro(5)	gua(11)	mut(3)	nuo(4)	pps(23)	trp(1)	6192	237	57
Patient 3	3472	TT	NovaSeq 6000	Nextera XT	150	25096711	50193422	6429526	585.503	108	214468	665547	66.42	0	99.34	paeruginosa	146	acs(6)	aro(5)	gua(11)	mut(3)	nuo(4)	pps(23)	trp(1)	6209	239	57
Patient 3	3473	TT	NovaSeq 6000	Nextera XT	150	26431040	52862080	6428506	616.731	101	214470	665542	66.42	0	99.32	paeruginosa	146	acs(6)	aro(5)	gua(11)	mut(3)	nuo(4)	pps(23)	trp(1)	6203	236	57
Patient 3	3856	7m PT sputum	NovaSeq 6000	Nextera XT	150	24143884	48287768	6429306	563.293	107	229950	670878	66.42	0	99.32	paeruginosa	146	acs(6)	aro(5)	gua(11)	mut(3)	nuo(4)	pps(23)	trp(1)	6197	237	57
Patient 3	3857	7m PT sputum	NovaSeq 6000	Nextera XT	150	19947260	39894520	6429765	465.35	110	229950	665554	66.42	0	99.33	paeruginosa	146	acs(6)	aro(5)	gua(11)	mut(3)	nuo(4)	pps(23)	trp(1)	6195	236	58
Patient 3	4007	10m PT	NovaSeq 6000	Nextera XT	150	18105224	36210448	6429547	422.391	106	342054	665554	66.42	0	99.34	paeruginosa	146	acs(6)	aro(5)	gua(11)	mut(3)	nuo(4)	pps(23)	trp(1)	6192	236	58
Patient 4	3731	3m BT	NovaSeq 6000	Nextera XT	150	18739677	37479354	6278113	447.738	112	230365	655076	66.49	0	99.33	paeruginosa	882	acs(17)	aro(5)	gua(11)	mut(3)	nuo(4)	pps(6)	trp(37)	6128	252	54
Patient 4	3732	3m BT	NovaSeq 6000	Nextera XT	150	20418170	40836340	6179053	495.663	107	324898	484485	66.45	0	99.32	paeruginosa	882	acs(17)	aro(5)	gua(11)	mut(3)	nuo(4)	pps(6)	trp(37)	6009	253	53
Patient 4	3734	TT	NovaSeq 6000	Nextera XT	150	27217006	54434012	6281375	649.945	120	319274	484493	66.49	0	99.34	paeruginosa	882	acs(17)	aro(5)	gua(11)	mut(3)	nuo(4)	pps(6)	trp(37)	6099	251	53
Patient 4	3735	TT	NovaSeq 6000	Nextera XT	150	20673668	41347336	6100822	508.3	111	335907	663006	66.44	0	99.31	paeruginosa	882	acs(17)	aro(5)	gua(11)	mut(3)	nuo(4)	pps(6)	trp(37)	5917	253	54
Patient 4	3736	TT	NovaSeq 6000	Nextera XT	150	25063978	50127956	6343566	592.663	145	278754	658196	66.46	0	99.3	paeruginosa	-	acs(17)	aro(22)	gua(5)	mut(~3)	nuo(1)	pps(14)	trp(~3)	6062	258	53
Patient 4	3940	TT	NovaSeq 6000	Nextera XT	150	25869666	51739332	6323018	613.702	123	324100	653911	66.47	0	99.35	paeruginosa	882	acs(17)	aro(5)	gua(11)	mut(3)	nuo(4)	pps(6)	trp(37)	6120	256	56
Patient 4	3941	TT	NovaSeq 6000	Nextera XT	150	23098377	46196754	6270706	552.531	107	319703	456432	66.49	0	99.31	paeruginosa	-	acs(17)	aro(5)	gua(11)	mut(3)	nuo(4)	pps(6)	trp(37?)	6101	245	53
Patient 4	3942	TT	NovaSeq 6000	Nextera XT	150	20930519	41861038	6280399	499.901	113	319279	484493	66.49	0	99.34	paeruginosa	882	acs(17)	aro(5)	gua(11)	mut(3)	nuo(4)	pps(6)	trp(37)	6104	251	53
Patient 4	4139	3.5 m PT	NovaSeq 6000	Nextera XT	150	24575700	49151400	6322882	583.018	127	281735	484497	66.47	0	99.35	paeruginosa	-	acs(17)	aro(5)	gua(11)	mut(3)	nuo(4)	pps(6)	trp(37?)	6123	257	54
Patient 5	4836	1 year BT	NovaSeq 6000	Nextera XT	150	27308764	54617528	6141267	667.015	152	202821	496710	66.41	0	99.21	paeruginosa	-	acs(17)	aro(20)	gua(11)	mut(3)	nuo(3)	pps(4)	trp(53)	5947	240	54
Patient 5	4837	8m BT	NovaSeq 6000	Nextera XT	150	26811949	53623898	6141186	654.889	144	210475	528627	66.41	0	99.18	paeruginosa	-	acs(17)	aro(20)	gua(11)	mut(3)	nuo(3)	pps(4)	trp(53)	5934	243	54
Patient 5	3312	8m BT	NovaSeq 6000	Nextera XT	150	26795730	53591460	6146170	653.962	150	209798	528682	66.41	0	99.18	paeruginosa	-	acs(17)	aro(20)	gua(11)	mut(3)	nuo(3)	pps(4)	trp(53)	5954	243	55
Patient 5	5579	TT	NovaSeq 6000	Nextera XT	150	35675799	71351598	6145737	870.745	150	209612	528622	66.41	0	99.19	paeruginosa	-	acs(17)	aro(20)	gua(11)	mut(3)	nuo(3)	pps(4)	trp(53)	5952	243	54
Patient 5	3927	5m PT	NovaSeq 6000	Nextera XT	150	27552674	55105348	6147444	672.296	153	209355	496709	66.4	0	99.2	paeruginosa	-	acs(17)	aro(20)	gua(11)	mut(3)	nuo(3)	pps(4)	trp(53)	5952	242	53
Patient 6	160	2m BT	NovaSeq 6000	Nextera XT	150	30109116	60218232	6632787	680.915	146	195016	523136	66.39	0	98.72	paeruginosa	1567	acs(32)	aro(8)	gua(3)	mut(18)	nuo(1)	pps(123)	trp(118)	6382	246	56
Patient 6	179	TT	NovaSeq 6000	Nextera XT	150	26938760	53877520	6621475	610.259	133	210691	513528	66.41	0	98.73	paeruginosa	1567	acs(32)	aro(8)	gua(3)	mut(18)	nuo(1)	pps(123)	trp(118)	6366	246	56
Patient 6	810	6m PT	NovaSeq 6000	Nextera XT	150	20727717	41455434	6651865	467.411	215	195203	398292	66.22	0	98.72	paeruginosa	NewST	acs(38,172)	aro(11)	gua(3)	mut(13)	nuo(1)	pps(2)	trp(4)	6465	246	55
Patient 6	811	6m PT	NovaSeq 6000	Nextera XT	150	27248616	54497232	6729819	607.341	156	195043	444457	66.31	0	98.69	paeruginosa	1567	acs(32)	aro(8)	gua(3)	mut(18)	nuo(1)	pps(123)	trp(118)	6512	245	56
Patient 6	1118	12m PT	NovaSeq 6000	Nextera XT	150	22158066	44316132	6644852	500.193	201	195203	496106	66.22	0	98.7	paeruginosa	NewST	acs(172,38)	aro(11)	gua(3)	mut(13)	nuo(1)	pps(2)	trp(4)	6455	242	54
Patient 6	1119	12m PT	NovaSeq 6000	Nextera XT	150	23668645	47337290	6648131	534.029	213	195203	398292	66.22	0	98.7	paeruginosa	NewST	acs(38,172)	aro(11)	gua(3)	mut(13)	nuo(1)	pps(2)	trp(4)	6466	244	55
